# Supplementary material for: Genome-Wide Identified MADS-Box Genes in Prunus campanulata ‘Plena’ and Theirs Roles in Double-Flower Development
Source: Plants (Basel). 2023 Sep 4;12(17):3171. doi: 10.3390/plants12173171 (PMC10490222; doi:10.3390/plants12173171)
Supplement: Supplementary file 1 [file plants-12-03171-s001.zip]

Archive with 1 entries (1 files):
- plants-2556280-supplementary.xls
