# Supplementary material for: Genome-Wide Identified MADS-Box Genes in Prunus campanulata ‘Plena’ and Theirs Roles in Double-Flower Development
Source: Plants (Basel). 2023 Sep 4;12(17):3171. doi: 10.3390/plants12173171 (PMC10490222; doi:10.3390/plants12173171)
Supplement: Supplementary file 1 [file plants-12-03171-s001.zip › plants-2556280-supplementary.xls]

## Sheet:  S1
Table S1 The MADS-box gene family identified in Prunus campanulata‘Plena’
Gene Name	Gene Id	Chr locus	Genomic position	CDS(bp)	Exon count	Protein length (aa)	MW	PI	Type	Subfamily
PcMADS01	evm.TU.LG01.1677	Chr01	15255596-15256711	1116	1	371	40923	6.43	TypeI	Mγ
PcMADS02	evm.TU.LG01.1680	Chr01	15284538-15285623	1086	1	361	39386	4.91	TypeI	Mγ
PcMADS03	evm.TU.LG01.2444	Chr01	26542124-26545972	3849	8	240	27570	8.79	TypeII	SEP3
PcMADS04	evm.TU.LG01.3136	Chr01	31779221-31782403	3183	8	250	28746	8.24	TypeII	SEP2
PcMADS05	evm.TU.LG01.3137	Chr01	31783906-31786562	2657	8	238	27871	8.45	TypeII	AP1/FUL
PcMADS06	evm.TU.LG01.3902	Chr01	36651775-36653953	2179	8	236	27631	10.11	TypeII	AP3
PcMADS07	evm.TU.LG01.462	Chr01	3667151-3667759	609	1	202	21822	4.74	TypeI	Mα
PcMADS08	evm.TU.LG01.464	Chr01	3691593-3692937	1345	2	261	28905	7.73	TypeI	Mα
PcMADS09	evm.TU.LG01.465	Chr01	3699598-3700218	621	1	206	22364	4.16	TypeI	Mα
PcMADS10	evm.TU.LG01.4975	Chr01	43615931-43618255	2325	7	210	24310	8.4	TypeII	PI
PcMADS11	evm.TU.LG01.5169	Chr01	44934963-44938632	3670	12	347	39188	5.31	TypeI	Mα
PcMADS12	evm.TU.LG01.5349	Chr01	46462668-46469582	6915	8	235	26615	5.31	TypeII	SVP
PcMADS13	evm.TU.LG01.5368	Chr01	46676072-46676761	690	1	229	26436	9.28	TypeI	Mγ
PcMADS14	evm.TU.LG01.5407	Chr01	47036967-47054315	17349	8	239	27368	9.47	TypeII	AGL17
PcMADS15	evm.TU.LG01.5499	Chr01	47925718-47929492	3775	7	204	23253	7.74	TypeII	AGL12
PcMADS16	evm.TU.LG01.5511	Chr01	48052936-48053121	186	1	61	7096	9.93	TypeI	Mα
PcMADS17	evm.TU.LG01.5564	Chr01	48463825-48464358	534	1	177	20236	6.76	TypeI	Mγ
PcMADS18	evm.TU.LG01.785	Chr01	6979611-6980255	645	1	214	23580	9.08	TypeI	Mα
PcMADS19	evm.TU.LG02.1730	Chr02	11550497-11555541	5045	7	215	24830	9.24	TypeII	SOC1
PcMADS20	evm.TU.LG02.1732	Chr02	11562039-11566378	4340	8	244	27946	9.2	TypeII	AGL6
PcMADS21	evm.TU.LG02.2071	Chr02	14863332-14864036	705	1	234	26130	8.97	TypeI	Mα
PcMADS22	evm.TU.LG02.2165	Chr02	15694616-15695722	1107	1	368	42473	8.15	TypeI	Mβ
PcMADS23	evm.TU.LG02.2176	Chr02	15810903-15811382	480	1	159	18298	9.1	TypeI	Mγ
PcMADS24	evm.TU.LG02.2988	Chr02	28342992-28343582	591	1	196	22129	9.07	TypeI	Mα
PcMADS25	evm.TU.LG02.3371	Chr02	33133037-33135821	2785	7	193	22092	5.1	TypeII	AGL15
PcMADS26	evm.TU.LG02.426	Chr02	2335774-2340434	4661	7	213	24431	8.36	TypeII	SOC1
PcMADS27	evm.TU.LG02.430	Chr02	2360083-2362670	2588	8	240	27638	6.86	TypeII	AGL6
PcMADS28	evm.TU.LG02.905	Chr02	5321070-5321486	417	1	138	16228	9.15	TypeI	Mβ
PcMADS29	evm.TU.LG03.1170	Chr03	9215058-9215954	897	1	298	33021	4.64	TypeI	Mβ
PcMADS30	evm.TU.LG03.1188	Chr03	9452828-9453346	519	1	172	19651	4.54	TypeI	Mα
PcMADS31	evm.TU.LG03.1189	Chr03	9454575-9455201	627	1	208	23207	4.54	TypeI	Mα
PcMADS32	evm.TU.LG03.1235	Chr03	9995828-9996457	630	1	209	23355	4.56	TypeI	Mα
PcMADS33	evm.TU.LG03.2185	Chr03	23357659-23361545	3887	8	228	25828	6.26	TypeII	SVP
PcMADS34	evm.TU.LG03.2269	Chr03	24157676-24163603	5928	6	210	24224	9.52	TypeII	AGL17
PcMADS35	evm.TU.LG03.2316	Chr03	24582897-24583394	498	1	165	18708	9.43	TypeI	Mα
PcMADS36	evm.TU.LG03.3240	Chr03	30948527-30949258	732	1	243	27584	9.32	TypeI	Mγ
PcMADS37	evm.TU.LG03.3242	Chr03	30958609-30959352	744	1	247	28263	9.52	TypeI	Mβ
PcMADS38	evm.TU.LG04.2508	Chr04	27714147-27714710	564	1	187	20858	9.47	TypeI	Mα
PcMADS39	evm.TU.LG04.2509	Chr04	27716715-27717344	630	1	209	23872	9.16	TypeI	Mα
PcMADS40	evm.TU.LG04.2573	Chr04	28080053-28086336	6284	8	243	27992	4	TypeII	AG
PcMADS41	evm.TU.LG04.594	Chr04	10432247-10432813	567	1	188	21250	5.52	TypeI	Mα
PcMADS42	evm.TU.LG05.1117	Chr05	10286583-10287431	849	1	282	31473	9.56	TypeI	Mβ
PcMADS43	evm.TU.LG05.1150	Chr05	10779104-10779304	201	1	66	7606	9.56	TypeI	Mα
PcMADS44	evm.TU.LG05.1670	Chr05	18998180-18999352	1173	1	390	45056	8.61	TypeI	Mβ
PcMADS45	evm.TU.LG05.2530	Chr05	25748367-25749316	950	4	168	19381	6.51	TypeI	Mβ
PcMADS46	evm.TU.LG05.2661	Chr05	26705300-26710345	5046	8	269	30703	8.45	TypeII	AP1/FUL
PcMADS47	evm.TU.LG05.2662	Chr05	26725462-26729316	3855	8	246	28156	9.08	TypeII	SEP1
PcMADS48	evm.TU.LG05.313	Chr05	2579921-2580592	672	1	223	25373	8.76	TypeI	Mα
PcMADS49	evm.TU.LG05.3202	Chr05	30049356-30050607	1252	2	367	42008	5.92	TypeI	Mβ
PcMADS50	evm.TU.LG05.3221	Chr05	30122320-30131259	8940	7	215	24330	8.82	TypeII	FLC
PcMADS51	evm.TU.LG05.347	Chr05	2830081-2830773	693	1	230	25864	9.34	TypeI	Mα
PcMADS52	evm.TU.LG06.1294	Chr06	18443632-18444282	651	1	216	23904	9.32	TypeI	Mα
PcMADS53	evm.TU.LG06.1306	Chr06	18540407-18541041	635	2	190	21197	8.85	TypeI	Mγ
PcMADS54	evm.TU.LG06.1307	Chr06	18542962-18543642	681	1	226	26016	8.9	TypeI	Mγ
PcMADS55	evm.TU.LG06.1308	Chr06	18562396-18563463	1068	1	355	39738	8.78	TypeI	Mγ
PcMADS56	evm.TU.LG06.2017	Chr06	23834166-23835737	1572	7	235	27154	9.34	TypeII	AP3
PcMADS57	evm.TU.LG06.458	Chr06	8023092-8023556	465	2	137	16243	7.64	TypeI	Mβ
PcMADS58	evm.TU.LG06.495	Chr06	8677562-8678266	705	1	234	27455	8.29	TypeI	Mβ
PcMADS59	evm.TU.LG06.907	Chr06	14622072-14624540	2469	8	262	29850	9.34	TypeII	AGL15
PcMADS60	evm.TU.LG07.1086	Chr07	6763449-6764276	828	1	275	30057	6.32	TypeI	Mα
PcMADS61	evm.TU.LG07.1087	Chr07	6768383-6769450	1068	1	355	38629	5.53	TypeI	Mα
PcMADS62	evm.TU.LG07.1144	Chr07	7173077-7173799	723	1	240	26943	9.06	TypeI	Mα
PcMADS63	evm.TU.LG07.1145	Chr07	7175955-7176611	657	1	218	24761	9.46	TypeI	Mα
PcMADS64	evm.TU.LG07.1998	Chr07	14581404-14596831	15428	8	245	28108	9.52	TypeII	AGL17
PcMADS65	evm.TU.LG07.2059	Chr07	15260803-15266600	5798	8	219	24627	6.93	TypeII	SVP
PcMADS66	evm.TU.LG08.1574	Chr08	10687457-10692090	4634	7	218	25041	9.04	TypeII	SOC1
PcMADS67	evm.TU.LG08.27	Chr08	217417-218085	669	1	222	25391	9.15	TypeI	Mα
PcMADS68	evm.TU.LG08.341	Chr08	2021222-2023657	2436	8	255	29194	8.64	TypeII	AP1/FUL
PcMADS69	evm.TU.LG08.342	Chr08	2027748-2031760	4013	8	251	28613	8.82	TypeII	SEP4
PcMADS70	evm.TU.LG08.479	Chr08	3078302-3081240	2939	11	373	41912	5.77	TypeI	Mα
PcMADS71	evm.TU.LG08.917	Chr08	5618480-5620802	2323	7	200	23175	9.9	TypeII	TM8

## Sheet: S2
		Table S2 The number of MADS-box gene in 9 plants
				Prunus campanulata ‘Plena’	Prunus mume	Prunus persica	Malus domestica	Pyrus bretschneideri	Fragaria vesca	Arabidopsis thaliana	Nulumbo nucifera	Vitis vinifera
		Type I	Mα	25	20	29	22	14	22	25	25	37
			Mβ	10	14	3	8	7	1	21	3	7
			Mγ	9	9	19	24	19	17	16	9	9
		Type II	MIKC*	0	5	10	17	5	11	7	2	0
			MIKCc	27	32	11	75	51	32	39	5	1
		Total		71	80	72	146	96	83	107	44	54
		Genome Size(Mb)		280	237	219	742	512	240	115	792	416

## Sheet: S3
Table S3 The primer list used in qRT-PCR
Gene id	Type	Forward Primer	Reverse Primer
PcMADS3	SEP	TGAATCCAAATGCTGACGAGTACGG	GGACCTGCTGTGACCACTGATATTG
PcMADS4	SEP	CCACCACCAGGCTGCTCAATT	CCCAGGGACGAATAATCCACTATGAC
PcMADS5	AP1/FUL	TCCACAGCCGCTTCCATGTCTAA	AGCAGCAAAGCATCCGAGGTTG
PcMADS6	AP3	GCATAACAACAACCAGCTCCTACGA	CGGATCTTGGCGTGAATTGTACTGAT
PcMADS10	PI	GAGCACTGGAAGAGGAGCATAAGC	TGAACACGAAAGGCAAACGGTATCT
PcMADS40	AG	CGCAAGCGCAAGAATCGAATGA	GGGCCTCCCTTTGATGAGTAGC
PcMADS46	AP1/FUL	CAACTCATCCACCCTCCTGCTAATG	CATCACCATCTTCCATCCCTCCTCT
PcMADS47	SEP	ATGCTCAATCTCAAGGGTTCTTCCAG	CCAGGGATGAAACCGTTGACTTGT
PcMADS56	AP3	TGAGGGAGAATATGAATCTGCGGTTG	GTAATGGAGGAGCCAAGCGAACTT
PcMADS68	AP1/FUL	CTTCTACCAGAGGCATTGCAGTCC	ATTCATTAAGGTGGCGGAGCATCC
PcMADS69	SEP	CCACCTCTATTGGCATGGGAAGC	ATGGATGGAAGAAGCCTTGTGAGTG
Clactin-F		TGTGAGTCACACTGTGCCAA	GCAGCTTCCATTCCAATGAG
